# Supplementary material for: Trajectories of State-Level Sepsis-Related Mortality by Race and Ethnicity Group in the United States
Source: J Clin Med. 2024 May 12;13(10):2848. doi: 10.3390/jcm13102848 (PMC11122657; doi:10.3390/jcm13102848)
Supplement: Supplementary file 1 [file jcm-13-02848-s001.zip]

Archive with 1 entries (1 files):
- jcm-2946345-supplementary.pdf
